# Supplementary material for: Exploring novel mechanistic insights in Alzheimer’s disease by assessing reliability of protein interactions
Source: Sci Rep. 2015 Sep 8;5:13634. doi: 10.1038/srep13634 (PMC4562155; doi:10.1038/srep13634)
Supplement: Supplementary dataset 1 [file srep13634-s2.xls]

## Sheet: Sheet1
Exploring novel mechanistic insights in Alzheimer's disease by assessing reliability of protein interactions
Ashutosh Malhotraa, Erfan Younesi, Sudeep Sahadevan, Joerg Zimmermann and Martin Hofmann-Apitius*
*Correspondence to [martin.hofmann-apitius@scai.fraunhofer.de]
Feature	Rank	Rank	Rank	Rank	Rank	Rank	Rank	Rank	Rank	Rank	Rank	Rank	Rank	Rank	Rank	Rank	Rank	Rank	Rank	Rank	Rank	Rank	Rank	Rank	Rank	Rank	Rank	Rank	Rank	Rank	Average rank	Weight
Fact|Invivo|Human	1	1	1	1	1	1	1	1	1	1	1	1	1	1	1	1	1	1	1	1	1	1	1	1	1	1	1	1	1	1	1	100
Fact|Invivo|Animal	2	2	2	2	2	2	2	2	2	2	2	2	2	2	2	2	2	2	2	2	2	2	2	2	2	2	2	2	2	2	2	91.66
Hypo|Invivo|Human	6	7	5	7	7	6	6	3	7	6	4	3	7	3	7	4	7	4	5	4	3	10	6	4	3	4	6	3	4	4	5.16	65.33
Hypo|Invivo|Animal	7	8	9	8	8	8	8	6	8	7	6	5	8	5	8	5	8	5	6	5	5	11	7	8	4	8	8	8	5	8	7	50
Fact|Invitro|Physical methods	3	3	3	3	3	3	3	4	3	3	3	4	3	4	3	3	4	3	3	3	4	3	3	3	5	3	3	4	3	3	3.26	81.16
Hypo|Invitro|Physical methods	9	9	8	9	9	9	7	8	9	8	8	9	9	8	9	8	9	8	7	8	8	7	8	9	8	9	7	9	8	9	8.33	38.91
Fact|Invitro|Library based methods	5	5	6	5	5	5	4	7	6	4	7	7	5	7	5	7	5	7	8	7	6	4	4	5	6	5	5	6	7	5	5.66	61.16
Hypo|Invitro|Library based methods	11	11	11	10	11	11	9	10	11	9	11	11	10	10	11	10	11	10	10	10	9	8	9	10	10	10	10	11	11	10	10.2	23.33
Fact|Invitro|Genetic methods	4	4	4	4	4	4	5	5	4	5	5	6	4	6	4	6	3	6	4	6	7	5	5	6	7	6	4	5	6	6	5	66.66
Hypo|Invitro|Genetic methods	10	10	10	11	10	10	10	9	10	10	9	10	11	9	10	9	10	9	9	9	10	9	10	11	11	11	11	10	10	11	9.96	25.33
Fact|Invitro|other	8	6	7	6	6	7	11	7	6	11	10	8	6	11	6	11	6	11	11	11	11	6	11	7	9	7	9	7	9	7	8.3	39.16
Hypo|Invitro|other	12	12	12	12	12	12	12	12	12	12	12	12	12	12	12	12	12	12	12	12	12	12	12	12	12	12	12	12	12	12	12	8.33
Expert	Mol biologist	Mol biologist	Mol biologist	Mol biologist	Mol biologist	Mol biologist	Mol biologist	Mol biologist	Mol biologist	Mol biologist	Mol biologist	Mol biologist	Mol biologist	Mol biologist	Mol biologist	Mol biologist	Clinician	Clinician	Clinician	Clinician	Proteomics expert	Proteomics expert	Proteomics expert	Proteomics expert	Proteomics expert	Proteomics expert	Proteomics expert	Proteomics expert	Proteomics expert	Proteomics expert

## Sheet: Sheet2
Feature	Final rank
Fact|Invivo|Human	100
Fact|Invivo|Animal	91.66
Hypo|Invivo|Human	65.33
Hypo|Invivo|Animal	50
Fact|Invitro|Physical methods	81.16
Hypo|Invitro|Physical methods	38.91
Fact|Invitro|Library based methods	61.16
Hypo|Invitro|Library based methods	23.33
Fact|Invitro|Genetic methods	66.66
Hypo|Invitro|Genetic methods	25.33
Fact|Invitro|other	39.16
Hypo|Invitro|other	8.33
